# Supplementary material for: Ustilago maydis telomere protein Pot1 harbors an extra N-terminal OB fold and regulates homology-directed DNA repair factors in a dichotomous and context-dependent manner
Source: PLoS Genet. 2022 May 19;18(5):e1010182. doi: 10.1371/journal.pgen.1010182 (PMC9119445; doi:10.1371/journal.pgen.1010182)
Supplement: S1 Data — (XLSX) [file pgen.1010182.s014.xlsx]

## Sheet: Fig 3C
Fig 3C
Average TRF
UCM	pot1∆N	UCM	pot1∆N	UCM	pot1∆N
Streak 3	Streak 3	Streak 6	Streak 6	Streak 10	Streak 10
1.14962	1.07213	1.08682	0.972007	1.06827	0.998551
1.05555	1.13076	1.0256	0.964511	1.10721	0.996076

## Sheet: Fig 4B
Fig 4B
Total telomere signals
UCM	pot1-crg1	pot1-crg1	pot1∆N-crg1	pot1∆N-crg1
YPD	YPA	YPD	YPA	YPD
1	5.12	17.24	10.04	416.72
	2.75	23.74	14.15	198.05
	5.72	6.53	26.8	237.28

## Sheet: Fig 4C
Fig 4C
C-circle assays						G-circle assays
Pot1-crg	Pot1-crg	Pot1∆N-crg	Pot1∆N-crg			Pot1-crg	Pot1-crg	Pot1∆N-crg	Pot1∆N-crg
YPA	YPD	YPA	YPD			YPA	YPD	YPA	YPD
0.269271	7.89496	5.64198	34.2542			0.0560956	1.57768	0.276204	40.8167
0.00950008	28.757	3.31445	35.4581			0.0386792	4.05868	0.310314	36.8083
0.112139	32.2653	3.24117	42.3015			0.0204533	0.244697	0.281253	23.5126

## Sheet: Fig 4E
Fig 4E
C-strand ssDNA				G-strand ssDNA
pot1	pot1	pot1∆N	pot1∆N	pot1	pot1	pot1∆N	pot1∆N
YPA	YPD	YPA	YPD	YPA	YPD	YPA	YPD
0.32	12.77	0.96	0.23	1.05	2.55	8.76	236.19
1.04	10.41	0.6	0.19	2.76	2.64	16.2	176.19
0.62	5.85	0.52	0.3	1.26	1.68	29.7	146.19

## Sheet: Fig 5B
Fig 5B
G-strand ssDNA
UCM	rad51	brh2	pot1	pot1/rad51	pot1/brh2	UCM	rad51	brh2	pot1	pot1/rad51	pot1/brh2
YPA	YPA	YPA	YPA	YPA	YPA	YPD	YPD	YPD	YPD	YPD	YPD
3.58549	0.337337	1.82542	3.17369	8.31418	3.57304	2.9554	0.984282	3.2917	0.463551	1.15856	1.20611
2.26364	4.81576	3.53897	6.16626	4.59064	6.21843	4.74061	1.73923	3.75703	0.949105	2.14004	1.81693
			7.80725						0.433111
			4.33327						0.241246
C-strand ssDNA
UCM	rad51	brh2	pot1	pot1/rad51	pot1/brh2	UCM	rad51	brh2	pot1	pot1/rad51	pot1/brh2
YPA	YPA	YPA	YPA	YPA	YPA	YPD	YPD	YPD	YPD	YPD	YPD
2.56865	1.00789	1.84624	2.65337	3.27943	2.98999	3.12895	2.03615	8.01002	80.3675	5.7472	10.7784
1.32216	2.80631	1.90646	3.90523	5.17709	4.64164	5.12081	2.41866	3.39963	135.99	5.15393	12.3845
			3.56311						119.632
			5.54528						64.0105

## Sheet: Fig 5C
Fig 5C
C-circle assays
UCM	pot1	rad51	brh2	pot1/rad51	pot1/brh2
YPD	YPD	YPD	YPD	YPD	YPD
0.328567	40.0838	0.793706	0.037815	3.73495	1.92871
0.218689	39.5832	0.743078	0.001015	3.63362	1.74788
	74.4179
	75.8983

## Sheet: Fig 6B
Fig 6B
Northern telomere RNA
	G-strand	C-strand
UCM	0.00640855	8.92e-05
rad51	0.0183099	0.000968265
brh2	0.0885585	0.0349915
pot1crg	1	1
pot1crg/rad51	0.226032	0.204545
pot1crg/brh2	0.0346248	0.0267663

## Sheet: Fig 6D
Fig 6D
TERRA
WCM	rad51	brh2	pot1-crg	pot1-crg/rad51	pot1-crg/brh2
2.358	7.38	0.24	100.02	3.79	6.51
0	0.78	3.2	58.68	20.7	42.9
			141.34
C-TERRA
WCM	rad51	brh2	pot1-crg	pot1-crg/rad51	pot1-crg/brh2
0	0	0	100	13.6623	0.887402
0.0526588	0.0995408	0.733682	100	28.5579	2.05996
